# Supplementary material for: A missing coronary guidewire mimicking aortic dissection—a case report
Source: Eur Heart J Case Rep. 2024 Feb 20;8(4):ytae100. doi: 10.1093/ehjcr/ytae100 (PMC10977952; doi:10.1093/ehjcr/ytae100)
Supplement: ytae100_Supplementary_Data [file ytae100_supplementary_data.zip]

Archive with 5 entries (5 files):
- video 1.avi
- video 2.avi
- video 3.avi
- video 4.avi
- video 5.avi
